# Supplementary material for: Supplementary data for the mechanism for cleavage of three typical glucosidic bonds induced by hydroxyl free radical
Source: Data Brief. 2017 Oct 2;15:414–8. doi: 10.1016/j.dib.2017.09.069 (PMC5712059; doi:10.1016/j.dib.2017.09.069)
Supplement: Supplementary file 3 — Supplementary material [file mmc3.zip › Figure 4.pdb]

TITLE      [No Title]
REMARK   1 File created by GaussView 5.0.8
HETATM    1  C           0      -2.685  -0.014   1.453                       C
HETATM    2  O           0      -0.631  -0.708   0.313                       O
HETATM    3  C           0      -2.519  -2.166  -0.047                       C
HETATM    4  O           0      -1.739   0.793   2.129                       O
HETATM    5  C           0      -3.201   1.268  -0.519                       C
HETATM    6  C           0      -2.091  -0.706   0.169                       C
HETATM    7  C           0      -3.771   0.897   0.858                       C
HETATM    8  O           0      -4.945   0.081   0.759                       O
HETATM    9  O           0      -2.466   0.081  -0.925                       O
HETATM   10  O           0      -3.895  -2.311  -0.353                       O
HETATM   11  O           0       0.577   0.768  -0.697                       O
HETATM   12  C           0       0.299  -0.517  -0.997                       C
HETATM   13  C           0       3.537  -0.319  -0.112                       C
HETATM   14  C           0       4.400   0.022   1.067                       C
HETATM   15  O           0       4.374  -0.859  -1.144                       O
HETATM   16  O           0       3.112  -2.559   0.543                       O
HETATM   17  O           0       0.873  -2.871  -0.840                       O
HETATM   18  C           0       4.665   1.354   1.510                       C
HETATM   19  C           0       1.421  -1.554  -0.898                       C
HETATM   20  C           0       2.433  -1.333   0.260                       C
HETATM   21  O           0       4.188   2.382   0.983                       O
HETATM   22  C           0      -2.295   2.512  -0.500                       C
HETATM   23  O           0      -1.496   2.603  -1.672                       O
HETATM   24  H           0      -3.126  -0.753   2.127                       H
HETATM   25  H           0      -2.248  -2.735   0.853                       H
HETATM   26  H           0      -1.962  -2.572  -0.897                       H
HETATM   27  H           0      -1.214   0.243   2.728                       H
HETATM   28  H           0      -3.986   1.395  -1.270                       H
HETATM   29  H           0      -3.954   1.765   1.497                       H
HETATM   30  H           0      -5.640   0.560   0.285                       H
HETATM   31  H           0      -4.417  -1.606   0.078                       H
HETATM   32  H           0      -0.356  -0.703  -1.854                       H
HETATM   33  H           0       3.083   0.581  -0.521                       H
HETATM   34  H           0       4.898  -0.793   1.587                       H
HETATM   35  H           0       4.563  -1.780  -0.893                       H
HETATM   36  H           0       2.553  -3.286   0.221                       H
HETATM   37  H           0       0.275  -2.929  -0.077                       H
HETATM   38  H           0       5.335   1.460   2.377                       H
HETATM   39  H           0       1.961  -1.512  -1.850                       H
HETATM   40  H           0       1.908  -0.988   1.160                       H
HETATM   41  H           0      -1.665   2.517   0.397                       H
HETATM   42  H           0      -2.937   3.398  -0.465                       H
HETATM   43  H           0      -0.756   1.976  -1.553                       H
HETATM   44  O           0       2.303   3.045  -1.125                       O
HETATM   45  H           0       2.966   2.869  -0.433                       H
HETATM   46  H           0       1.695   2.287  -1.073                       H
HETATM   47  H           0      -0.174   0.376   0.335                       H
END
CONECT    1    4    6    7   24
CONECT    2    6
CONECT    3    6   10   25   26
CONECT    4    1   27
CONECT    5    7    9   22   28
CONECT    6    1    2    3    9
CONECT    7    5    1    8   29
CONECT    8    7   30
CONECT    9    5    6
CONECT   10    3   31
CONECT   11   12
CONECT   12   11   19   32
CONECT   13   14   15   20   33
CONECT   14   13   18   34
CONECT   15   13   35
CONECT   16   20   36
CONECT   17   19   37
CONECT   18   14   21   38
CONECT   19   12   17   20   39
CONECT   20   16   19   13   40
CONECT   21   18
CONECT   22    5   23   41   42
CONECT   23   22   43
CONECT   24    1
CONECT   25    3
CONECT   26    3
CONECT   27    4
CONECT   28    5
CONECT   29    7
CONECT   30    8
CONECT   31   10
CONECT   32   12
CONECT   33   13
CONECT   34   14
CONECT   35   15
CONECT   36   16
CONECT   37   17
CONECT   38   18
CONECT   39   19
CONECT   40   20
CONECT   41   22
CONECT   42   22
CONECT   43   23
CONECT   44   45   46
CONECT   45   44
CONECT   46   44
