# Supplementary material for: Supplementary data for the mechanism for cleavage of three typical glucosidic bonds induced by hydroxyl free radical
Source: Data Brief. 2017 Oct 2;15:414–8. doi: 10.1016/j.dib.2017.09.069 (PMC5712059; doi:10.1016/j.dib.2017.09.069)
Supplement: Supplementary file 4 — Supplementary material [file mmc4.zip]

Archive with 1 entries (1 files):
- Figure 5.pdb
