# Supplementary material for: Supplementary data for the mechanism for cleavage of three typical glucosidic bonds induced by hydroxyl free radical
Source: Data Brief. 2017 Oct 2;15:414–8. doi: 10.1016/j.dib.2017.09.069 (PMC5712059; doi:10.1016/j.dib.2017.09.069)
Supplement: Supplementary file 4 — Supplementary material [file mmc4.zip › Figure 5.pdb]

TITLE       Required
REMARK   1 File created by GaussView 5.0.8
HETATM    1  C           0      -2.321  -0.936   0.944                       C
HETATM    2  O           0       0.143  -0.892   0.017                       O
HETATM    3  C           0      -1.861  -1.679  -1.516                       C
HETATM    4  O           0      -1.438  -0.593   1.999                       O
HETATM    5  C           0      -2.911   1.225   0.054                       C
HETATM    6  C           0      -1.736  -0.724  -0.466                       C
HETATM    7  C           0      -3.474   0.082   0.920                       C
HETATM    8  O           0      -4.594  -0.554   0.309                       O
HETATM    9  O           0      -1.969   0.552  -0.861                       O
HETATM   10  O           0      -1.662  -2.986  -1.389                       O
HETATM   11  O           0       1.285   0.725  -1.254                       O
HETATM   12  C           0       1.059  -0.670  -1.002                       C
HETATM   13  C           0       3.137   0.915   0.311                       C
HETATM   14  C           0       1.778   1.470  -0.131                       C
HETATM   15  O           0       3.533   1.615   1.492                       O
HETATM   16  O           0       4.366  -1.063   0.819                       O
HETATM   17  O           0       2.457  -2.705  -0.552                       O
HETATM   18  C           0       1.847   2.918  -0.610                       C
HETATM   19  C           0       2.443  -1.287  -0.679                       C
HETATM   20  C           0       3.042  -0.593   0.551                       C
HETATM   21  O           0       0.604   3.315  -1.207                       O
HETATM   22  C           0      -2.246   2.363   0.825                       C
HETATM   23  O           0      -1.914   3.464  -0.008                       O
HETATM   24  H           0      -2.702  -1.954   1.074                       H
HETATM   25  H           0      -2.095  -1.345  -2.521                       H
HETATM   26  H           0      -0.548  -0.500   1.607                       H
HETATM   27  H           0      -3.684   1.642  -0.597                       H
HETATM   28  H           0      -3.708   0.405   1.939                       H
HETATM   29  H           0      -5.350   0.049   0.326                       H
HETATM   30  H           0       0.697  -1.058  -1.962                       H
HETATM   31  H           0       3.872   1.086  -0.490                       H
HETATM   32  H           0       1.069   1.392   0.703                       H
HETATM   33  H           0       4.367   1.230   1.798                       H
HETATM   34  H           0       4.330  -2.031   0.852                       H
HETATM   35  H           0       1.741  -3.019   0.027                       H
HETATM   36  H           0       2.029   3.591   0.228                       H
HETATM   37  H           0       2.657   3.033  -1.342                       H
HETATM   38  H           0       3.086  -1.078  -1.541                       H
HETATM   39  H           0       2.403  -0.774   1.428                       H
HETATM   40  H           0       0.410   2.657  -1.894                       H
HETATM   41  H           0      -1.372   1.996   1.375                       H
HETATM   42  H           0      -2.975   2.723   1.561                       H
HETATM   43  H           0      -1.004   3.361  -0.356                       H
HETATM   44  H           0      -1.231  -3.248  -0.529                       H
HETATM   45  O           0      -0.091  -3.437   0.727                       O
HETATM   46  H           0      -0.307  -3.736   1.622                       H
HETATM   47  H           0       0.036  -2.455   0.748                       H
END
CONECT    1    4    6    7   24
CONECT    2   12
CONECT    3    6   10   25
CONECT    4    1   26
CONECT    5    7    9   22   27
CONECT    6    3    1    9
CONECT    7    5    1    8   28
CONECT    8    7   29
CONECT    9    5    6
CONECT   10    3   44
CONECT   11   12   14
CONECT   12    2   11   19   30
CONECT   13   14   15   20   31
CONECT   14   11   13   18   32
CONECT   15   13   33
CONECT   16   20   34
CONECT   17   19   35
CONECT   18   14   21   36   37
CONECT   19   17   12   20   38
CONECT   20   19   13   16   39
CONECT   21   18   40
CONECT   22    5   23   41   42
CONECT   23   22   43
CONECT   24    1
CONECT   25    3
CONECT   26    4
CONECT   27    5
CONECT   28    7
CONECT   29    8
CONECT   30   12
CONECT   31   13
CONECT   32   14
CONECT   33   15
CONECT   34   16
CONECT   35   17
CONECT   36   18
CONECT   37   18
CONECT   38   19
CONECT   39   20
CONECT   40   21
CONECT   41   22
CONECT   42   22
CONECT   43   23
CONECT   44   10
CONECT   45   46   47
CONECT   46   45
CONECT   47   45
