# Supplementary material for: Supplementary data for the mechanism for cleavage of three typical glucosidic bonds induced by hydroxyl free radical
Source: Data Brief. 2017 Oct 2;15:414–8. doi: 10.1016/j.dib.2017.09.069 (PMC5712059; doi:10.1016/j.dib.2017.09.069)
Supplement: Supplementary file 5 — Supplementary material [file mmc5.zip › Figure 7.pdb]

TITLE      [No Title]
REMARK   1 File created by GaussView 5.0.8
HETATM    1  O           0       0.056  -0.478   0.243                       O
HETATM    2  O           0       1.683   0.146  -1.382                       O
HETATM    3  O           0      -3.447   1.439   0.302                       O
HETATM    4  O           0      -1.875  -2.037  -1.357                       O
HETATM    5  O           0       1.290  -2.951   0.572                       O
HETATM    6  O           0       4.041  -2.253   1.072                       O
HETATM    7  O           0       4.696   0.488   0.748                       O
HETATM    8  O           0      -4.547  -2.001  -0.418                       O
HETATM    9  O           0      -5.610   0.665   0.226                       O
HETATM   10  O           0      -0.626   2.952   1.527                       O
HETATM   11  O           0       2.296   2.829  -2.007                       O
HETATM   12  C           0      -1.540   0.117  -0.356                       C
HETATM   13  C           0      -2.338  -1.153  -0.344                       C
HETATM   14  C           0       1.029  -0.913  -0.759                       C
HETATM   15  C           0      -1.989   1.158   0.618                       C
HETATM   16  C           0       1.995  -1.941  -0.130                       C
HETATM   17  C           0       3.089  -1.262   0.698                       C
HETATM   18  C           0       3.758  -0.153  -0.122                       C
HETATM   19  C           0      -3.820  -0.786  -0.565                       C
HETATM   20  C           0       2.710   0.847  -0.634                       C
HETATM   21  C           0      -4.274   0.290   0.437                       C
HETATM   22  C           0      -1.183   2.396   0.511                       C
HETATM   23  C           0       3.277   1.876  -1.603                       C
HETATM   24  H           0      -2.490  -2.786  -1.394                       H
HETATM   25  H           0       0.693  -2.533   1.211                       H
HETATM   26  H           0       4.769  -1.790   1.515                       H
HETATM   27  H           0       5.486   0.741   0.252                       H
HETATM   28  H           0      -5.454  -1.863  -0.726                       H
HETATM   29  H           0      -5.678   1.095  -0.641                       H
HETATM   30  H           0       1.573   2.346  -2.435                       H
HETATM   31  H           0      -1.257   0.490  -1.338                       H
HETATM   32  H           0      -2.257  -1.629   0.644                       H
HETATM   33  H           0       0.417  -1.398  -1.517                       H
HETATM   34  H           0      -1.971   0.781   1.649                       H
HETATM   35  H           0       2.480  -2.454  -0.968                       H
HETATM   36  H           0       2.655  -0.807   1.600                       H
HETATM   37  H           0       4.279  -0.611  -0.973                       H
HETATM   38  H           0      -3.938  -0.385  -1.582                       H
HETATM   39  H           0       2.255   1.366   0.217                       H
HETATM   40  H           0      -4.236  -0.105   1.462                       H
HETATM   41  H           0      -1.065   2.828  -0.493                       H
HETATM   42  H           0       4.069   2.441  -1.108                       H
HETATM   43  H           0       3.703   1.361  -2.475                       H
HETATM   44  H           0       0.293   1.756   2.187                       H
HETATM   45  H           0       0.411   0.093   1.033                       H
HETATM   46  O           0       0.837   0.913   2.257                       O
HETATM   47  H           0       0.636   0.502   3.109                       H
END
CONECT    1   14
CONECT    2   14   20
CONECT    3   21
CONECT    4   13   24
CONECT    5   16   25
CONECT    6   17   26
CONECT    7   18   27
CONECT    8   19   28
CONECT    9   21   29
CONECT   10   22
CONECT   11   23   30
CONECT   12   13   15   31
CONECT   13    4   12   19   32
CONECT   14    1    2   16   33
CONECT   15   12   22   34
CONECT   16   14    5   17   35
CONECT   17   16    6   18   36
CONECT   18   17    7   20   37
CONECT   19    8   13   21   38
CONECT   20    2   18   23   39
CONECT   21   19    3    9   40
CONECT   22   10   15   41
CONECT   23   11   20   42   43
CONECT   24    4
CONECT   25    5
CONECT   26    6
CONECT   27    7
CONECT   28    8
CONECT   29    9
CONECT   30   11
CONECT   31   12
CONECT   32   13
CONECT   33   14
CONECT   34   15
CONECT   35   16
CONECT   36   17
CONECT   37   18
CONECT   38   19
CONECT   39   20
CONECT   40   21
CONECT   41   22
CONECT   42   23
CONECT   43   23
CONECT   44   46
CONECT   46   44   47
CONECT   47   46
